# Supplementary material for: A Commercial Clay-Based Material as a Carrier for Targeted Lysozyme Delivery in Animal Feed
Source: Nanomaterials (Basel). 2023 Nov 17;13(22):2965. doi: 10.3390/nano13222965 (PMC10674955; doi:10.3390/nano13222965)
Supplement: Supplementary file 1 [file nanomaterials-13-02965-s001.zip]

Archive with 1 entries (1 files):
- nanomaterials-2681294-supplementary.pdf
